# Supplementary material for: Altered Spatial Composition of the Immune Cell Repertoire in Association to CD34+ Blasts in Myelodysplastic Syndromes and Secondary Acute Myeloid Leukemia
Source: Cancers (Basel). 2021 Jan 7;13(2):186. doi: 10.3390/cancers13020186 (PMC7825771; doi:10.3390/cancers13020186)
Supplement: Supplementary file 1 [file cancers-13-00186-s001.xlsx]

## Sheet: Daten
	HC	sAML	MDS	p-value
	n=	n=	n=69
	mean (range)	mean (range)	mean (range)		EB-0	EB-1/2
CD3+FOXP3+ > CD3+CD8+	0,09 (0,00-0,67)	0,21 (0,00-1,45)	0,15 (0,00-1,18)	0.007	0,14 (0,00-1,00)	0,15 (0,00-1,18)	0.094
CD3+FOXP3+ > CD3+CD8-	0,16 (0,00-1,10)	0,12 (0,00-1,56)	0,10 (0,00-0,74)	0.122	0,09 (0,00-0,74)	0,11 (0,00-0,74)	0.245
CD3+FOXP3+ > CD34+	0,00 (-)	0,27 (0,00-1,56)	0,02 (0,00-0,33)	0.001	0,01 (0,00-0,33)	0,05 (0,00-0,29)	0.735
CD3+FOXP3+ > CD3- MUM1p+	0,01 (0,00-0,19)	0,03 (0,00-0,17)	0,02 (0,00-0,75)	0.212	0,01 (0,00-0,33)	0,03 (0,00-0,75)	0.763
CD3- MUM1p+ > CD34+	0,00 (-)	0,21 (0,00-0,46)	0,10 (0,00-0,75)	0.001	0,10 (0,00-0,41)	0,10 (0,00-0,75)	0.818
CD3- MUM1p+ > CD3+ CD8-	0,11 (0,00-1,55)	0,19 (0,00-0,46)	0,12 (0,00-0,89)	0.001	0,11 (0,00-0,76)	0,13 (0,00-0,89)	0.497
CD3- MUM1p+ > CD3+ CD8+	0,17 (0,00-1,50)	0,12 (0,00-0,44)	0,14 (0,00-0,89)	0.077	0,11 (0,00-0,46)	0,15 (0,00-0,89)	0.907
CD3+ CD8+ > CD34+	0,00 (-)	0,32 (0,00-0,53)	0,09 (0,00-1,01)	0.001	0,11 (0,00-1,01)	0,08 (0,00-0,41)	0.710
CD3+CD8- > CD34+	0,01 (0,00-0,03)	0,06 (0,00-0,42)	0,04 (0,00-0,29)	0.095	0,03 (0,00-0,09)	0,05 (0,00-0,29)	0.752
CD3+CD8- > CD3+ CD8+	0,10 (0,00-0,55)	0,16 (0,00-1,89)	0,15 (0,00-0,51)	0.876	0,14 (0,00-0,15)	0,15 (0,00-0,51)	0.687
			p-value
	CCSS-low	CCSS-high
	n=	n=
	mean (range)	mean (range)
CD3+FOXP3+ > CD3+CD8+	0,13 (0,00-0,56)	0,18 (0,00-1,18)	0.423
CD3+FOXP3+ > CD3+CD8-	0,10 (0,00-0,74)	0,11 (0,00-0,55)	0.293
CD3+FOXP3+ > CD34+	0,05 (0,00-0,25)	0,08 (0,00-0,33)	0.362
CD3+FOXP3+ > CD3- MUM1p+	0,01 (0,00-0,27)	0,03 (0,00-0,75)	0.670
CD3- MUM1p+ > CD34+	0,09 (0,00-0,75)	0,12 (0,00-0,41)	0.076
CD3- MUM1p+ > CD3+ CD8-	0,11 (0,00-0,89)	0,12 (0,00-0,78)	0.492
CD3- MUM1p+ > CD3+ CD8+	0,13 (0,00-0,89)	0,15 (0,00-0,77)	0.465
CD3+ CD8+ > CD34+	0,07 (0,00-0,35)	0,10 (0,00-1,01)	0.180
CD3+CD8- > CD34+	0,03 (0,00-0,11)	0,06 (0,00-0,29)	0.352
CD3+CD8- > CD3+ CD8+	0,16 (0,00-0,51)	0,15 (0,00-0,43)	0.506
	no progress	progress		IPSS_R low	high
	n=	n=
	mean (range)	mean (range)
CD3+FOXP3+ > CD3+CD8+	0,18 (0,00-1,18)	0,08 (0,00-0,36)	0.053	0,15 (0,00-1,18)	0,04 (0,00-0,17)	0.057
CD3+FOXP3+ > CD3+CD8-	0,10 (0,00-0,74)	0,11 (0,00-0,53)	0.172	0,05 (0,00-0,14)	0,05 (0,00-0,74)	0.290
CD3+FOXP3+ > CD34+	0,05 (0,00-0,33)	0,03 (0,00-0,08)	0.090	0,09 (0,00-0,33)	0,01 (0,00-0,04)	0.018
CD3+FOXP3+ > CD3- MUM1p+	0,01 (0,00-0,12)	0,06 (0,00-0,75)	0.178	0,02 (0,00-0,75)	0,00 (-)	0.008
CD3- MUM1p+ > CD34+	0,10 (0,00-0,75)	0,03 (0,00-0,08)	0.431	0,11 (0,00-0,75)	0,04 (0,00-0,20)	0.170
CD3- MUM1p+ > CD3+ CD8-	0,14 (0,00-0,89)	0,06 (0,00-0,16)	0.845	0,06 (0,00-0,19)	0,10 (0,00-0,89)	0.824
CD3- MUM1p+ > CD3+ CD8+	0,20 (0,00-0,89)	0,05 (0,00-0,11)	0.431	0,12 (0,00-0,23)	0,10 (0,00-0,89)	0.253
CD3+ CD8+ > CD34+	0,07 (0,00-0,71)	0,04 (0,00-0,09)	0.432	0,08 (0,00-1,01)	0,06 (0,00-0,13)	0.866
CD3+CD8- > CD34+	0,04 (0,00-0,19)	0,05 (0,00-0,29)	0.632	0,04 (0,00-0,21)	0,05 (0,00-0,29)	0.832
CD3+CD8- > CD3+ CD8+	0,15 (0,00-0,51)	0,13 (0,00-0,19)	0.450	0,03 (0,00-0,08)	0,21 (0,00-0,51)	0.438

## Sheet: Tabelle_Entwurf
spatial proximity category	category	Controls	sAML	MDS			MDS - cytogenetic aberrations				MDS - prognosis				MDS - course of disease
	subgroups	-	-	-			CCSS group 1-2	CCSS groups 3-5			IPSS-R (very low, low risk)	IPSS-R (intermediate-very high risk)			no progress to sAML	progress to sAML
	number of samples analyzed	n=45	n=33	n=69			n=34	n=35			n=8	n=61			n=29	n=6
		mean (range)	mean (range)	mean (range)		p-value	mean (range)	mean (range)		p-value	mean (range)	mean (range)		p-value	mean (range)	mean (range)		p-value
dcc	CD3+FOXP3+ > CD3+CD8+	0.01 (0.00-0.03)	0.01 (0.00-0.17)	0.01 (0.00-0.18)		0.050*	0.01 (0.00-0.18)	0.01 (0.00-0.14)		0.151	0.01 (0.00-0.03)	0.02 (0.00-0.18)		0.438	0.02 (0.00.0.18)	0.00 (-)		0.188
dcc	CD3+FOXP3+ > CD3+CD8-	0.02 (0.00-0.33)	0.01 (0.00-0.17)	0.01 (0.00-0.17)		0.026*	0.01 (0.00-0.09)	0.02 (0.00-0.17)		0.142	0.00 (-)	0.01 (0.00-0.17)		0.057	0.01 (0.00-0.08)	0.03 (0.00-0.17)		0.894
dcc	CD3+FOXP3+ > CD34+	0.00 (-)	0.01 (0.00-0.07)	0.01 (0.00-0.02)		0.010*	0.01 (0.00-0.02)	0.01 (0.00-0.02)		0.618	0.00 (-)	0.01 (0.00-0.02)		0.272	0.01 (0.00-0.03)	0.00 (-)		0.417
dcc	CD3+FOXP3+ > CD3- MUM1p+	0.00 (-)	0.01 (0.00-0.02)	0.01 (0.00-0.05)		0.170	0.01 (0.00-0.02)	0.01 (0.00-0.05)		0.695	0.00 (-)	0.01 (0.00-0.05)		0.517	0.01 (0.00-0.03)	0.00 (-)		0.649
dcc	CD3- MUM1p+ > CD34+	0.00 (-)	0.01 (0.00-0.11)	0.01 (0.00-0.11)		0.03**	0.01 (0.00-0.11)	0.01 (0.00-0.03)		0.848	0.00 (-)	0.01 (0.00-0.11)		0.187	0.01 (0.00-0.11)	0.01 (0.00-0.03)		0.751
dcc	CD3- MUM1p+ > CD3+ CD8-	0.02 (0.00-0.50)	0.01 (0.00-0.15)	0.01 (0.00.0.17)		0.306	0.02 (0.00-0.17)	0.01 (0.00-0.09)		0.845	0.03 (0.00-0.17)	0.01 (0.00-0.14)		0.691	0.03 (0.00-0.17)	0.00 (-)		0.124
dcc	CD3- MUM1p+ > CD3+ CD8+	0.12 (0.00-0.50)	0.01 (0.00-0.11)	0.01 (0.00-0.22)		0.032*	0.01 (0.00-0.22)	0.01 (0.00-0.08)		0.649	0.01 (0.00-0.02)	0.01 (0.00-0.22)		0.629	0.02 (0.00-0.22)	0.00 (-)		0.272
dcc	CD3+ CD8+ > CD34+	0.00 (-)	0.01 (0.00-0.19)	0.01 (0.00-0.03)		0.001**	0.01 (0.00-0.02)	0.01 (0.00-0.03)		0.786	0.01 (0.00-0.01)	0.01 (0.00-0.03)		0.452	0.01 (0.00-0.02)	0.01 (0.00-0.05)		0.751
dcc	CD3+CD8- > CD34+	0.01 (0.00-0.11)	0.01 (0.00-0.35)	0.01 (0.00-0.05)		0.001**	0.01 (0.00-0.05)	0.01 (0.00-0.05)		0.868	0.01 (0.00-0.02)	0.01 (0.00-0.05)		0.154	0.01 (0.00-0.05)	0.01 (0.0-0.02)		0.638
dcc	CD3+CD8- > CD3+ CD8+	0.01 (0.00-0.08)	0.01 (0.00-0.06)	0.01 (0.00-0.05)		0.001**	0.01 (0.00-0.02)	0.01 (0.00-0.05)		0.469	0.01 (0.01-0.02)	0.01 (0.00-0.05)		0.209	0.01. (0.00-0.4)	0.01 (0.00-0.05)		0.704
10 µm	CD3+FOXP3+ > CD3+CD8+	0.09 (0.00-0.67)	0.21 (0.00-1.45)	0.15 (0.00-1.18)		0.011*	0.13 (0.00-0.56)	0.18 (0.00-1.18)		0.423	0.04 (0.00-1.67)	0.17 (0.00-1.18)		0.046*	0.18 (0.00-1.18)	0.08 (0.00-0.36)		0.053
10 µm	CD3+FOXP3+ > CD3+CD8-	0.16 (0.00-1.10)	0.12 (0.00-1.56)	0.10 (0.00-0.74)		0.210	0.10 (0.00-0.74)	0.11 (0.00-0.55)		0.293	0.05 (0.00-0.17)	0.11 (0.00-0.74)		0.267	0.10 (0.00-0.74)	0.11 (0.00-0.53)		0.172
10 µm	CD3+FOXP3+ > CD34+	0.00 (-)	0.25 (0.00-1.53)	0.12 (0.00-1.10)		0.001**	0.05 (0.00-0.25)	0.08 (0.00-0.33)		0.362	0.01 (0.00-0.04)	0.07 (0.00-1.00)		0.016*	0.05 (0.00-0.33)	0.03 (0.00-0.08)		0.090
10 µm	CD3+FOXP3+ > CD3- MUM1p+	0.01 (0.00-0.19)	0.03 (0.00-0.17)	0.02 (0.00-0.75)		0.162	0.01 (0.00-0.27)	0.03 (0.00-0.75)		0.670	0.00 (-)	0.02 (0.00-0.75)		0.077	0.01 (0.00-0.12)	0.06 (0.00-0.73)		0.178
10 µm	CD3- MUM1p+ > CD34+	0.00 (-)	0.21 (0.00-0.46)	0.10 (0.00-0.75)		0.001**	0.09 (0.00-0.75)	0.12 (0.00-0.41)		0.076	0.04 (0.00-0.20)	0.11 (0.00-0.75)		0.141	0.10 (0.00-0.75)	0.03 (0.00-0.08)		0.431
10 µm	CD3- MUM1p+ > CD3+ CD8-	0.11 (0.00-1.55)	0.19 (0.00-0.46)	0.12 (0.00-0.89)		0.052	0.11 (0.00-0.89)	0.12 (0.00-0.78)		0.372	0.10 (0.00-0.89)	0.12 (0.00-0.89)		0.758	0.14 (0.00-0.89)	0.06 (0.00-0.16)		0.845
10 µm	CD3- MUM1p+ > CD3+ CD8+	0.17 (0.00-1.50)	0.12 (0.00-0.44)	0.14 (0.00-0.89)		0.876	0.13 (0.00-0.89)	0.15 (0.00-0.77)		0.174	0.10 (0.00-0.89)	0.14 (0.00-0.89)		0.253	0.20 (0.00-0.89)	0.05 (0.00-0.11)		0.431
10 µm	CD3+ CD8+ > CD34+	0.00 (-)	0.33 (0.00-1,80))	0.08 (0.00-1.01)		0.001**	0.07 (0.00-0.35)	0.10 (0.00-1.80)		0.180	0.06 (0.00-0.13)	0.09 (0.00-1.80)		0.866	0.07 (0.00-0.71)	0.04 (0.00-0.09)		0.432
10 µm	CD3+CD8- > CD34+	0.03 (0.00-0.75)	0.31 (0.00-2.73)	0.08 (0.00-0.55)		0.001**	0.09 (0.00-0.55)	0.06 (0.00-0.46)		0.584	0.04 (0.00-0.13)	0.08 (0.00-0.55)		0.350	0.06 (0.00-0.20)	0.05 (0.00-0.13)		0.952
10 µm	CD3+CD8- > CD3+ CD8+	0.10 (0.00-0.55)	0.16 (0.00-1.89)	0.15 (0.00-0.51)		0.009**	0.16 (0.00-0.51)	0.15 (0.00-0.43)		0.805	0.11 (0.00-0.31)	0.15 (0.00-0.51)		0.238	0.15 (0.00-0.51)	0.13 (0.00-0.19)		0.450
25 µm	CD3+FOXP3+ > CD3+CD8+	0.55 (0.00-3.83)	0.98 (0.00-5.51)	0.94 (0.00-6.23)		0.017*	0.80 (0.00-3.60)	0.99 (0.00-6.23)		0.294	0.46 (0.00-1.23)	0.93 (0.00-6.23)		0.193	1.09 (0.00-6.23)	0.56 (0.00-3.00)		0.159
25 µm	CD3+FOXP3+ > CD3+CD8-	0.58 (0.00-2.83)	0.65 (0.00-8.56)	0.54 (0.00-3.59)		0.520	0.46 (0.00-3.59)	0.61 (0.00-2.81)		0.063	0.29 (0.00-.96)	0.59 (0.00-3.59)		0.170	0.58 (0.00-3.59)	0.20 (0.00-0.71)		0.134
25 µm	CD3+FOXP3+ > CD34+	0.00 (-)	1.87 (0.02-15.07)	0.41 (0.00-1.91)		0.001*	0.34 (0.00-1.91)	0.47 (0.00-1.78)		0.041*	0.01 (0.00-0.09)	0.47 (0.00-1.91)		0.004**	0.36 (0.00-1.78)	0.07 (0.00-0.71)		0.312
25 µm	CD3+FOXP3+ > CD3- MUM1p+	0.06 (0.00-0.21)	0.21 (0.00-2.23)	0.16 (0.00-1.46)		0.054	0.12 (0.00-1.46)	0.18 (0.00-1.44)		0.179	0.05 (0.00-0.36)	0.16 (0.00-1.46)		0.203	0.08 (0.00-0.61)	0.09 (0.00-0.33)		0.685
25 µm	CD3- MUM1p+ > CD34+	0.09 (0.00-0.91)	1.29 (0.00-8.99)	0.42 (0.00-4.00)		0.001**	0.35 (0.00-4.00)	0.47 (0.00-2.06)		0.012*	0.12 (0.00-0.61)	0.45 (0.00-4.00)		0.031*	0.39 (0.00-4.00)	0.16 (0.04-0.35)		0.815
25 µm	CD3- MUM1p+ > CD3+ CD8-	0.49 (0.00-3.51)	0.54 (0.00-4.58)	0.68 (0.00-5.93)		0.282	0.71 (0.00-5.93)	0.67 (0.00-4.73)		0.153	0.69 (0.00-1.67)	0.69 (0.00-5.93)		0.733	0.84 (0.00-5.93)	0.58 (0.00-1.67)		0.915
25 µm	CD3- MUM1p+ > CD3+ CD8+	0.59 (0.00-2.10)	0.72 (0.00-3.78)	0.87 (0.00-5.89)		0.714	0.78 (0.00-2.91)	0.92 (0.00-5.89)		0.584	0.61 (0.00-2.84)	0.89 (0.00-3.03)		0.231	1.22 (0.00-5.89)	0.21 (0.00-0.31)		0.049*
25 µm	CD3+ CD8+ > CD34+	0.04 (0.00-0.15)	2.31 (0.00-13.86)	0.51 (0.00-2.28)		0.001**	0.48 (0.00-2.28)	0.56 (0.00-2.21)		0.099	0.26 (0.03-1.06)	0.53 (0.00-2.28)		0.099	0.45 (0.00-1.74)	0.27 (0.10-0.78)		0.507
25 µm	CD3+CD8- > CD34+	0.17 (0.00-3.11)	2.14 (0.00-21.50)	0.53 (0.00-3.02)		0.001**	0.58 (0.00-3.02)	0.48 (0.00-2.03)		0.786	0.37 (0.01-1.25)	0.57 (0.00-3.02)		0.519	0.45 (0.00-1.42)	0.26 (0.00-0.88)		0.252
25 µm	CD3+CD8- > CD3+ CD8+	0.64 (0.00-1.32)	0.66 (0.00-3.79)	0.85 (0.00-3.03)		0.035*	0.86 (0.00-3.03)	0.88 (0.00-2.55)		0.634	1.01 (0.13-1.71)	0.87 (0.00-2.28)		0.406	0.81 (0.00-3.03)	0.78 (0.23-0.78)		0.593
50 µm	CD3+FOXP3+ > CD3+CD8+	2.89 (0.00-6.96)	3.79 (0.00-12.17)	3.03 (0.00-17.97)		0.834	2.67 (0.00-12.60)	3.37 (0.00-17.97)		0.199	1.91 (0.00-5.23)	3.21 (0.00-17.97)		0.215	4.11 (0.00-17.96)	0.44 (0.00-1.00)		0.070
50 µm	CD3+FOXP3+ > CD3+CD8-	3.28 (0.00-8.61)	4.56 (0.00-28.5)	2.11 (0.00-16.61)		0.170	1.99 (0.00-16.60)	2.22 (0.00-12.61)		0.187	1.44 (0.00-3.33)	2.26 (0.00-16.60)		0.468	2.53 (0.00-16.60)	0.60 (0.00-2.08)		0.145
50 µm	CD3+FOXP3+ > CD34+	0.01 (0.00-0.04)	8.41 (0.00-65.93)	1.37 (0.00-6.77)		0.001**	1.19 (0.00-6.77)	1.52 (0.00-5.03)		0.164	0.20 (0.00-1.03)	1.52 (0.00-6.77)		0.009**	1.06 (0.00-5.31)	0.38 (0.00-0.91)		0.595
50 µm	CD3+FOXP3+ > CD3- MUM1p+	0.29 (0.00-1.50)	0.87 (0.00-7.90)	0.l46 (0.00-3.73)		0.971	0.35 (0.00-3.72)	0.56 (0.00-3.73)		0.030*	0.15 (0.00-0.80)	0.49 (0.00-3.72)		0.131	0.27 (0.00-2.01)	0.38 (0.00-0.90)		0.343
50 µm	CD3- MUM1p+ > CD34+	0.35 (0.00-1.86)	10.19 (0.00-57.27)	1.84 (0.00-13.21)		0.002**	1.52 (0.00-13.21)	2.12 (0.00-7.97)		0.033*	0.52 (0.00-1.87)	2.02 (0.00-13.21)		0.075	1.44 (0.00-13.21)	0.64 (0.25-1.57)		0.947
50 µm	CD3- MUM1p+ > CD3+ CD8-	3.39 (0.00-6.92)	1.64 (0.00-10.70)	2.46 (0.00-18.94)		0.092	2.33 (0.00-15.08)	2.57 (0.00-18.94)		0.094	2.08 (0.00-5.67)	2.57 (0.00-18.94)		0.982	2.71 (0.00-15.08)	1.88 (0.65.3.00)		0.490
50 µm	CD3- MUM1p+ > CD3+ CD8+	1.71 (0.00-4.14)	2.44 (0.009.79)	2.88 (0.00-13.21)		0.708	2.64 (0.00-11.92)	3.11 (0.00-5.79)		0.366	2.09 (0.00-8.49)	3.05 (0.00-16.50)		0.301	3.95 (0.00-16.50)	0.81 (0.17-1.33)		0.076
50 µm	CD3+ CD8+ > CD34+	0.01 (0.00-0.05)	11.15 (0.00-57.33)	1.76 (0.00-13.21)		0.001**	1.60 (0.00-7.46)	1.89 (0.00-5.79)		0.529	1.20 (0.06-1.20)	1.83 (0.00-16.50)		0.435	1.36 (0.04-0.27)	1.17 (0.65-2.61)		0.743
50 µm	CD3+CD8- > CD34+	1.69 (0.00-3.28)	9.48 (0.00-16.62)	4.32 (0.00-8.92)		0.005**	3.89 (0.00-8.32)	3.23 (0.00-8.92)		0.273	2.41 (0.00-6.72)	2.89 (0.00-8.92)		0.324	3.83 (0.00-8.92)	2.19 (0.00-3.21)		0.371
50 µm	CD3+CD8- > CD3+ CD8+	2.32 (0.94-3.44)	4.09 (0.15-13.66)	23.81 (0.13-128.7)		0.210	47.59 (0.13-128.7)	2.32 (0.34-6.28)		0.200	1.76 (0.18-3.10)	27.78 (0.13-128.7)		0.645	55.4 (0.13-128.7)	1.12 (0.55-1.46)		0.393
